# Supplementary material for: GC-Rich Sequence Elements Recruit PRC2 in Mammalian ES Cells
Source: PLoS Genet. 2010 Dec 9;6(12):e1001244. doi: 10.1371/journal.pgen.1001244 (PMC3000368; doi:10.1371/journal.pgen.1001244)
Supplement: Table S1 — YY1 bound sites in mouse ES cells and NS cells. (0.07 MB XLS) [file pgen.1001244.s011.xls]

## Sheet: Sheet1
Mouse (mm8) ES cell sites with significant YY1 scores (read density >7; p-value < 10-4)
Chromosome	Start	Stop	YY1 Intensity Score
1	10022500	10023500	9.375
1	10023000	10024000	9.375
1	15629000	15630000	7.75
1	34383500	34384500	14.125
1	34384000	34385000	14.125
1	36883500	36884500	13.75
1	36884000	36885000	14.875
1	36884500	36885500	9.625
1	45739000	45740000	15.375
1	45739500	45740500	15.375
1	48825500	48826500	9.5
1	63664000	63665000	8.125
1	63664500	63665500	8.125
1	82603000	82604000	10.75
1	82603500	82604500	10.75
1	84718000	84719000	9
1	84718500	84719500	9
1	87422500	87423500	10.25
1	87423000	87424000	12
1	87423500	87424500	7.125
1	88356000	88357000	27.5
1	88356500	88357500	27.5
1	95308500	95309500	7.125
1	95309000	95310000	7.125
1	135488000	135489000	13
1	135488500	135489500	15
1	135489000	135490000	13.75
1	136771500	136772500	10
1	136772000	136773000	10
1	157735000	157736000	17.5
1	157735500	157736500	17.5
1	162031000	162032000	8.125
1	162031500	162032500	8.5
1	162906500	162907500	33.375
1	162907000	162908000	33.375
1	162907500	162908500	10.5
1	165765500	165766500	17.25
1	165766000	165767000	17.25
1	165766500	165767500	7.875
1	167297000	167298000	13.125
1	167297500	167298500	13.125
1	170925500	170926500	7.375
1	170926000	170927000	7.375
1	173058500	173059500	67.5
1	173059000	173060000	67.5
1	173083000	173084000	36.625
1	173083500	173084500	36.625
1	173084000	173085000	17.5
1	173130500	173131500	15.25
1	173131000	173132000	15.375
1	173165000	173166000	10
1	173165500	173166500	10
1	173247000	173248000	45.875
1	173247500	173248500	45.875
1	173248000	173249000	8.75
1	173361500	173362500	7.75
1	173362000	173363000	7.75
1	173363500	173364500	9.75
1	173377000	173378000	9.25
1	173377500	173378500	7.625
1	184375500	184376500	9.875
1	184376000	184377000	9.875
1	188449500	188450500	12.625
1	188450000	188451000	12.625
1	196942000	196943000	7.625
1	196942500	196943500	7.25
2	17794500	17795500	20.875
2	26173500	26174500	13.875
2	26174000	26175000	13.875
2	28462500	28463500	8.25
2	28463000	28464000	8.25
2	29648500	29649500	9.375
2	29649000	29650000	9.375
2	29870000	29871000	7.375
2	29870500	29871500	24.75
2	29871000	29872000	24.75
2	30237000	30238000	13.125
2	30237500	30238500	26
2	30238000	30239000	25.25
2	30263500	30264500	7.25
2	30264000	30265000	7.25
2	30398500	30399500	29
2	30399000	30400000	29
2	30789000	30790000	31.125
2	30789500	30790500	38.375
2	30790000	30791000	22.5
2	31492000	31493000	83.25
2	31492500	31493500	83.25
2	32515500	32516500	15.625
2	32516000	32517000	15.625
2	32597000	32598000	20.625
2	32597500	32598500	20.625
2	33698000	33699000	9
2	33698500	33699500	9
2	35801000	35802000	12
2	35801500	35802500	13.875
2	71253500	71254500	12
2	71254000	71255000	12
2	72529000	72530000	14.375
2	72529500	72530500	14.375
2	80439000	80440000	24
2	80439500	80440500	24
2	90545500	90546500	13.875
2	90546000	90547000	13.875
2	91003000	91004000	9.125
2	91003500	91004500	9.125
2	93979000	93980000	8.25
2	93979500	93980500	8.25
2	103561500	103562500	7.5
2	103562000	103563000	7.5
2	115272000	115273000	10.625
2	115272500	115273500	21.875
2	115273000	115274000	21.875
2	118504500	118505500	12.125
2	118505000	118506000	34
2	118505500	118506500	34
2	118737500	118738500	11
2	118738000	118739000	11
2	119478000	119479000	13.75
2	119478500	119479500	13.75
2	119479000	119480000	7
2	128509000	128510000	8
2	128509500	128510500	8
2	130115000	130116000	7.25
2	130115500	130116500	7.25
2	130865500	130866500	21.5
2	130866000	130867000	21.5
2	132377500	132378500	31.25
2	132378000	132379000	31.25
2	136404000	136405000	8.875
2	136404500	136405500	9.75
2	136582500	136583500	13.875
2	136583000	136584000	40.75
2	136583500	136584500	40.75
2	144246500	144247500	8.75
2	144247000	144248000	19.375
2	144247500	144248500	19.375
2	152852000	152853000	15
2	152852500	152853500	18.625
2	152853000	152854000	15.25
2	155647000	155648000	9.5
2	155647500	155648500	9.5
2	155802500	155803500	7
2	155803000	155804000	7
2	156683000	156684000	22.625
2	156683500	156684500	22.625
2	164570000	164571000	9
2	164570500	164571500	9
2	168653000	168654000	19.75
2	168653500	168654500	19.75
3	25708000	25709000	7
3	25708500	25709500	7
3	25718500	25719500	7
3	25719000	25720000	7
3	25722500	25723500	7.375
3	30793000	30794000	10.125
3	32927500	32928500	40
3	32928000	32929000	41.125
3	32928500	32929500	27.875
3	40201000	40202000	7.25
3	40201500	40202500	7.25
3	85659500	85660500	14.5
3	85660000	85661000	14.5
3	88128500	88129500	9.875
3	88129000	88130000	9.875
3	88510500	88511500	35.125
3	88511000	88512000	35.125
3	88770500	88771500	11.75
3	88771000	88772000	24.75
3	88771500	88772500	24.75
3	89288500	89289500	15
3	89299000	89300000	15.375
3	89299500	89300500	15.375
3	90299000	90300000	18.25
3	90299500	90300500	18.25
3	90594500	90595500	10.875
3	90595000	90596000	14.875
3	90595500	90596500	8.625
3	95302500	95303500	8.75
3	95303000	95304000	8.75
3	95904500	95905500	8.125
3	95905000	95906000	8.125
3	109039000	109040000	9.5
3	109039500	109040500	9.5
3	130719000	130720000	12.5
3	130719500	130720500	12.5
3	146458000	146459000	9.25
3	146458500	146459500	9.25
3	152277000	152278000	13.5
3	152277500	152278500	13.5
3	154531500	154532500	8.75
3	154532000	154533000	8.75
4	10786500	10787500	7
4	10787000	10788000	7
4	21937500	21938500	10.5
4	21938000	21939000	39.75
4	21938500	21939500	39.75
4	35414000	35415000	11.5
4	35414500	35415500	16.75
4	35415000	35416000	11.375
4	51554000	51555000	7
4	51554500	51555500	7
4	61694000	61695000	15.625
4	61694500	61695500	15.625
4	69896000	69897000	50.75
4	69896500	69897500	56.375
4	69897000	69898000	28.875
4	78542000	78543000	7.25
4	78542500	78543500	7.25
4	106564000	106565000	9
4	106564500	106565500	9
4	115572500	115573500	32.375
4	115573000	115574000	32.375
4	125548500	125549500	7.75
4	125549000	125550000	7.75
4	126255000	126256000	18.625
4	126255500	126256500	18.625
4	132039500	132040500	20.375
4	132040000	132041000	20.375
4	132114500	132115500	7.25
4	132115000	132116000	7.25
4	132846000	132847000	20
4	132846500	132847500	20
4	136320000	136321000	16.5
4	136320500	136321500	16.5
4	140411000	140412000	19.75
4	140411500	140412500	41.125
4	140716000	140717000	8.5
4	140716500	140717500	8.5
4	150777000	150778000	7.625
4	150777500	150778500	7.625
4	150832000	150833000	7.375
4	150832500	150833500	7.375
4	152800000	152801000	14
4	152800500	152801500	14
4	154836000	154837000	9.625
4	154836500	154837500	14.5
4	154837000	154838000	11
5	25269000	25270000	7.875
5	25269500	25270500	8.625
5	31515500	31516500	7
5	31516000	31517000	7
5	31770500	31771500	7.5
5	31771000	31772000	7.5
5	34252500	34253500	12.125
5	34253000	34254000	12.125
5	36898500	36899500	9
5	36899000	36900000	9
5	53070500	53071500	7.5
5	53071000	53072000	7.5
5	66488500	66489500	36.125
5	80490500	80491500	8.625
5	80491000	80492000	8.75
5	108305500	108306500	8.875
5	108306000	108307000	8
5	108477500	108478500	7.5
5	108478000	108479000	7.5
5	110375000	110376000	15.25
5	110375500	110376500	17.5
5	110376000	110377000	13
5	114641000	114642000	11.25
5	114641500	114642500	11.25
5	115034000	115035000	12.75
5	115034500	115035500	12.75
5	115182500	115183500	7
5	115183000	115184000	7.25
5	123833000	123834000	8
5	123833500	123834500	8
5	124743000	124744000	10.5
5	124743500	124744500	10.5
5	129815500	129816500	7.25
5	130171500	130172500	9.625
5	130172000	130173000	9.625
5	134460500	134461500	21.875
5	134461000	134462000	26
5	134461500	134462500	14.5
5	135606500	135607500	12.75
5	135607000	135608000	12.75
5	137271000	137272000	15.875
5	137271500	137272500	15.875
5	137567500	137568500	12.625
5	137568000	137569000	12.625
5	137830000	137831000	11
5	137830500	137831500	11
5	138017000	138018000	7.125
5	138017500	138018500	7.125
5	138416500	138417500	7.625
5	138417000	138418000	7
5	140670500	140671500	7
5	140671000	140672000	8
5	143159500	143160500	9.375
5	143160000	143161000	9.375
5	150933500	150934500	10.75
5	150934000	150935000	10
6	3447500	3448500	8
6	3448000	3449000	8
6	13821000	13822000	7.75
6	30340500	30341500	10.875
6	30341000	30342000	8.75
6	39349500	39350500	7.5
6	39350000	39351000	7.5
6	51941500	51942500	13.5
6	51942000	51943000	14.25
6	51942500	51943500	8.5
6	71562500	71563500	20.625
6	71563000	71564000	20.625
6	71752500	71753500	13
6	71753000	71754000	13
6	81931000	81932000	8.5
6	81931500	81932500	8.5
6	83066500	83067500	24.375
6	83067000	83068000	24.375
6	83090000	83091000	8.25
6	83090500	83091500	8.25
6	85397000	85398000	9.25
6	85397500	85398500	9.25
6	86492000	86493000	16.25
6	86492500	86493500	18
6	86493000	86494000	9.375
6	88010500	88011500	12
6	88011000	88012000	10.625
6	91842500	91843500	13
6	91843000	91844000	13.125
6	91843500	91844500	8.25
6	94465000	94466000	15.75
6	94465500	94466500	15.75
6	108150500	108151500	9.75
6	108151000	108152000	9.75
6	124677000	124678000	9.75
6	124677500	124678500	9.75
6	125004500	125005500	22.375
6	125005000	125006000	22.375
6	126814000	126815000	8
6	126814500	126815500	8
6	134976500	134977500	11.125
6	134977000	134978000	11.125
6	136496500	136497500	20.25
6	136497000	136498000	20.25
6	148168500	148169500	9.75
6	148169000	148170000	9.75
6	148788000	148789000	20.875
6	148788500	148789500	20.875
7	3220000	3221000	7.25
7	4287000	4288000	7.25
7	4287500	4288500	24.5
7	4288000	4289000	24.5
7	4343500	4344500	8.25
7	4344000	4345000	8.25
7	4565000	4566000	7
7	4617000	4618000	12.375
7	4617500	4618500	32
7	4618000	4619000	32
7	4665000	4666000	7.75
7	4665500	4666500	7.75
7	6331500	6332500	9.125
7	6332000	6333000	9.125
7	15277500	15278500	15.125
7	15278000	15279000	15.125
7	15278500	15279500	7.375
7	25327500	25328500	8.625
7	25328000	25329000	8.625
7	28047000	28048000	23.25
7	28047500	28048500	23.25
7	28450000	28451000	15.25
7	28450500	28451500	15.25
7	28474500	28475500	14.875
7	28475000	28476000	14.875
7	28533000	28534000	33.25
7	28533500	28534500	44.875
7	28534000	28535000	30.375
7	29803000	29804000	20.25
7	29803500	29804500	20.25
7	43180500	43181500	10.5
7	43181000	43182000	10.5
7	44138500	44139500	19.5
7	44139000	44140000	65.25
7	44139500	44140500	65.25
7	44716500	44717500	30.125
7	44717000	44718000	30.125
7	44717500	44718500	22.25
7	44718000	44719000	19
7	44760000	44761000	22.125
7	44760500	44761500	22.125
7	44763000	44764000	26
7	44763500	44764500	26
7	44764000	44765000	16.125
7	44992000	44993000	8
7	44992500	44993500	8
7	44996500	44997500	13.75
7	44997000	44998000	13.75
7	45582500	45583500	12
7	45583000	45584000	17.75
7	45583500	45584500	13
7	45698000	45699000	8.75
7	45698500	45699500	8.75
7	46554500	46555500	8.25
7	46555000	46556000	8.25
7	59881500	59882500	8.375
7	59882000	59883000	8.375
7	59912500	59913500	7.25
7	59913000	59914000	7.25
7	73397500	73398500	9.875
7	73398000	73399000	9.875
7	73411000	73412000	18.125
7	73411500	73412500	18.125
7	73491500	73492500	8
7	73492000	73493000	8
7	73634500	73635500	7
7	73635000	73636000	7
7	78656000	78657000	7.375
7	92616000	92617000	7.25
7	92616500	92617500	7.25
7	101537000	101538000	7.875
7	101537500	101538500	7.875
7	102314500	102315500	17.75
7	102315000	102316000	30.25
7	102315500	102316500	24.25
7	109852000	109853000	7.5
7	109852500	109853500	7.5
7	110913000	110914000	8.75
7	110913500	110914500	8.75
7	118531000	118532000	24.5
7	118531500	118532500	24.5
7	121498000	121499000	68
7	121498500	121499500	68
7	126168000	126169000	7.875
7	126168500	126169500	7.875
7	126374000	126375000	29.875
7	126374500	126375500	29.875
7	126808000	126809000	33.25
7	126808500	126809500	33.25
7	127184000	127185000	8.375
7	127184500	127185500	11.25
7	127185000	127186000	7.875
7	127239500	127240500	22.125
7	127240000	127241000	22.125
7	127261000	127262000	14.75
7	127261500	127262500	32.75
7	127262000	127263000	32.125
7	127302500	127303500	9.25
7	127303000	127304000	9.25
7	127536000	127537000	8.5
7	127536500	127537500	9.125
7	127703000	127704000	8.5
7	127703500	127704500	8.5
7	128531000	128532000	9.875
7	128531500	128532500	9.875
7	128535000	128536000	11.375
7	128535500	128536500	11.875
7	128536000	128537000	7
7	130310000	130311000	8
7	130310500	130311500	8
8	3514500	3515500	12.5
8	3515000	3516000	12.5
8	4275000	4276000	8.5
8	4275500	4276500	8.5
8	27623000	27624000	10.875
8	27623500	27624500	10.875
8	44804000	44805000	7.125
8	44804500	44805500	7.125
8	72721500	72722500	7.125
8	72722000	72723000	7.125
8	72830000	72831000	19.125
8	72830500	72831500	19.125
8	73439000	73440000	7.125
8	73802000	73803000	44.75
8	73802500	73803500	44.75
8	74295500	74296500	26.5
8	74296000	74297000	26.5
8	74837000	74838000	23.625
8	74837500	74838500	23.25
8	74851000	74852000	9
8	74851500	74852500	9
8	78004500	78005500	10.875
8	78005000	78006000	10.875
8	83754500	83755500	11.375
8	83755000	83756000	11.375
8	86791500	86792500	7.875
8	86792000	86793000	7.875
8	87554500	87555500	17.375
8	87555000	87556000	17.375
8	87746000	87747000	26.375
8	87746500	87747500	55.25
8	87747000	87748000	52.75
8	87916500	87917500	7.25
8	87961000	87962000	15.375
8	87961500	87962500	15.375
8	89774500	89775500	7.25
8	89775000	89776000	32.125
8	89775500	89776500	32.125
8	97727000	97728000	10.75
8	97727500	97728500	10.5
8	97969000	97970000	14.875
8	97969500	97970500	18.75
8	97970000	97971000	13
8	98670500	98671500	9.75
8	98671000	98672000	9.75
8	110477000	110478000	26.25
8	110477500	110478500	26.25
8	112454000	112455000	24.75
8	112454500	112455500	30.125
8	112455000	112456000	16.25
8	113733000	113734000	9.25
8	113733500	113734500	9.25
8	113919500	113920500	10.25
8	113920000	113921000	10.25
8	123491000	123492000	8
8	124471000	124472000	7.375
8	124471500	124472500	7.375
8	124476000	124477000	7.25
9	13368000	13369000	20.75
9	13368500	13369500	20.75
9	21752500	21753500	56.625
9	21753000	21754000	56.625
9	24291500	24292500	25
9	24292000	24293000	27.5
9	24292500	24293500	26
9	25001000	25002000	9.125
9	25001500	25002500	9.125
9	25811000	25812000	7
9	25811500	25812500	7
9	35054000	35055000	7
9	40147000	40148000	7.125
9	40147500	40148500	7.125
9	43984500	43985500	10.375
9	43985000	43986000	10.375
9	44077000	44078000	21
9	44077500	44078500	21
9	44112000	44113000	9.25
9	44112500	44113500	9.25
9	56837000	56838000	7.125
9	56837500	56838500	7.125
9	63175500	63176500	8
9	63176000	63177000	8
9	63971000	63972000	7.75
9	63971500	63972500	7.75
9	78373000	78374000	14.125
9	78373500	78374500	14.125
9	89911000	89912000	13
9	89911500	89912500	13
9	95928000	95929000	7.625
9	95928500	95929500	7.5
9	108793000	108794000	9.875
9	108793500	108794500	9.875
9	119170500	119171500	23.25
9	119171000	119172000	23.25
9	119743000	119744000	12
9	119743500	119744500	12
9	123215000	123216000	8.75
9	123215500	123216500	8.75
9	123782500	123783500	7
9	123783500	123784500	8.625
9	123784000	123785000	8.625
10	19596500	19597500	23
10	19597000	19598000	23
10	20641000	20642000	8.375
10	20641500	20642500	8.375
10	39936000	39937000	9.375
10	39936500	39937500	9
10	39946000	39947000	8.625
10	39946500	39947500	25.375
10	39947000	39948000	25.375
10	40991000	40992000	14.25
10	40991500	40992500	14.25
10	42909000	42910000	12.375
10	42909500	42910500	12.375
10	43589500	43590500	7.875
10	43590000	43591000	7.875
10	62187000	62188000	14.75
10	62187500	62188500	14.75
10	75505000	75506000	7.25
10	75505500	75506500	7.25
10	79071500	79072500	37.125
10	79072000	79073000	37.125
10	79072500	79073500	28
10	79256500	79257500	21.875
10	79257000	79258000	21.875
10	79362500	79363500	8.125
10	79363000	79364000	8.125
10	79652000	79653000	11.875
10	79652500	79653500	11.875
10	80787000	80788000	8.25
10	80787500	80788500	8.25
10	80835500	80836500	14.25
10	80836000	80837000	14.25
10	88256000	88257000	11.25
10	88256500	88257500	11.25
10	94753000	94754000	84
10	94753500	94754500	84
10	94931000	94932000	7.25
10	94931500	94932500	7.25
10	95146500	95147500	7.625
10	95147000	95148000	7.625
10	127438000	127439000	10.25
10	127438500	127439500	10.25
10	127614000	127615000	10.75
10	127614500	127615500	10.75
11	3042500	3043500	12.75
11	3043000	3044000	14.75
11	3043500	3044500	19
11	3044000	3045000	20.25
11	3044500	3045500	20.25
11	3045000	3046000	13.75
11	3045500	3046500	16.375
11	3046000	3047000	16.375
11	3047500	3048500	13.25
11	3048000	3049000	14.75
11	3052000	3053000	19.5
11	3052500	3053500	19.5
11	3053000	3054000	18.5
11	3053500	3054500	23.125
11	3054000	3055000	19.625
11	3054500	3055500	19.125
11	3055000	3056000	19.125
11	3055500	3056500	29.75
11	3056000	3057000	29.75
11	3056500	3057500	26.375
11	3057000	3058000	27
11	3057500	3058500	19
11	3058000	3059000	12.125
11	3059500	3060500	26
11	3060000	3061000	21.5
11	3060500	3061500	23.125
11	3061000	3062000	23.125
11	3061500	3062500	21
11	3062000	3063000	19.5
11	3062500	3063500	19.5
11	3063000	3064000	17.75
11	3063500	3064500	13.625
11	3064000	3065000	19.75
11	3064500	3065500	19.75
11	3065000	3066000	18.875
11	3065500	3066500	18.875
11	3066000	3067000	18.25
11	3066500	3067500	27.375
11	3067000	3068000	27.375
11	3067500	3068500	16.625
11	3069000	3070000	11.125
11	3070000	3071000	18.5
11	3070500	3071500	19.875
11	3071000	3072000	19.875
11	3072500	3073500	10.5
11	3073000	3074000	11.875
11	3073500	3074500	21.75
11	3074000	3075000	21.75
11	3075500	3076500	17.25
11	3076000	3077000	18.5
11	3076500	3077500	22.875
11	3077000	3078000	22.875
11	3077500	3078500	21.125
11	3078000	3079000	21.125
11	3078500	3079500	29.75
11	3079000	3080000	29.75
11	3079500	3080500	29.25
11	3080500	3081500	16.5
11	3081000	3082000	16.5
11	3081500	3082500	14.125
11	3082000	3083000	14.125
11	3082500	3083500	8.875
11	3083500	3084500	12
11	3084000	3085000	16.125
11	3084500	3085500	23.125
11	3085000	3086000	23.125
11	3085500	3086500	7.875
11	3086000	3087000	19.625
11	3086500	3087500	21.25
11	3087000	3088000	16.375
11	3087500	3088500	12.75
11	3088000	3089000	14.625
11	3088500	3089500	17.375
11	3091000	3092000	19.125
11	3091500	3092500	19.125
11	3092000	3093000	17.75
11	3092500	3093500	18.75
11	3093000	3094000	25.375
11	3093500	3094500	25.375
11	3094000	3095000	17.25
11	3095000	3096000	17.25
11	3095500	3096500	17.25
11	3096000	3097000	18.75
11	3097500	3098500	18.875
11	3098000	3099000	18.875
11	3099000	3100000	14.625
11	3099500	3100500	14.625
11	3996000	3997000	21.75
11	3996500	3997500	21.75
11	5441500	5442500	7.5
11	5442000	5443000	7.5
11	6099500	6100500	12.125
11	6100000	6101000	12.125
11	22610000	22611000	13.75
11	31770000	31771000	20.125
11	31770500	31771500	20.125
11	33063000	33064000	8.375
11	33063500	33064500	7.25
11	33437000	33438000	8.125
11	33437500	33438500	8.125
11	51531500	51532500	25.125
11	51532000	51533000	25.125
11	51532500	51533500	14
11	53984000	53985000	10.5
11	54703500	54704500	9.625
11	54704000	54705000	9.625
11	55002000	55003000	8.75
11	55002500	55003500	8.25
11	58146000	58147000	39.75
11	58146500	58147500	39.75
11	60593000	60594000	8.25
11	60593500	60594500	8.25
11	63895000	63896000	11.5
11	63895500	63896500	11.5
11	69395500	69396500	11.375
11	69396000	69397000	15.25
11	69396500	69397500	11.125
11	69488000	69489000	10.625
11	69488500	69489500	10.625
11	70485000	70486000	11
11	70485500	70486500	7.875
11	72611500	72612500	19.5
11	72612000	72613000	19.5
11	73039500	73040500	7
11	73040000	73041000	7
11	74586500	74587500	11.875
11	74587000	74588000	11.875
11	77999000	78000000	11.125
11	80198500	80199500	14.375
11	80199000	80200000	16.375
11	80199500	80200500	10
11	83118000	83119000	10.375
11	83118500	83119500	10.375
11	84732000	84733000	8.125
11	84732500	84733500	8.125
11	95125500	95126500	54.75
11	95126000	95127000	56.125
11	95126500	95127500	30.625
11	95891500	95892500	12.375
11	95892000	95893000	12.375
11	96528000	96529000	7
11	96528500	96529500	7
11	96646000	96647000	16.5
11	96646500	96647500	16.5
11	98008500	98009500	11
11	98009000	98010000	11
11	98544500	98545500	18.25
11	98545000	98546000	23.875
11	98545500	98546500	18.625
11	98579000	98580000	12.875
11	98579500	98580500	12.875
11	100824500	100825500	7.375
11	100825000	100826000	7.375
11	101971500	101972500	18.125
11	101972000	101973000	20.5
11	101972500	101973500	9.75
11	102844000	102845000	9.75
11	102844500	102845500	9.75
11	102930000	102931000	12.125
11	102930500	102931500	12.125
11	106071000	106072000	18.625
11	106071500	106072500	24.75
11	106072000	106073000	14.75
11	108827000	108828000	7.5
11	108827500	108828500	13.125
11	108828000	108829000	13.125
11	115419500	115420500	7.5
11	115420000	115421000	7.5
11	115580500	115581500	11.125
11	115581000	115582000	15.25
11	115581500	115582500	9.25
11	116122000	116123000	16.125
11	116122500	116123500	16.125
11	116306000	116307000	35
11	116306500	116307500	35
11	116682000	116683000	7.25
11	116682500	116683500	7.25
11	119418500	119419500	12
11	119419000	119420000	12
11	119914500	119915500	11.375
11	119915000	119916000	11
11	121052000	121053000	17
11	121052500	121053500	17
12	4241000	4242000	30.375
12	4241500	4242500	30.375
12	56220000	56221000	17.75
12	56220500	56221500	17.75
12	56221000	56222000	10.25
12	73908500	73909500	7.25
12	73909000	73910000	7.25
12	80214500	80215500	7.125
12	80215000	80216000	7.125
12	81381000	81382000	11.625
12	81381500	81382500	11.625
12	81562000	81563000	20.375
12	81562500	81563500	20.375
12	86263000	86264000	13.75
12	86263500	86264500	13.75
12	87835500	87836500	13.25
12	87836000	87837000	13.25
12	88332000	88333000	9.5
12	88332500	88333500	11.875
12	88360500	88361500	7.25
12	88361000	88362000	7.25
12	100560000	100561000	9.625
12	100560500	100561500	9.625
12	100588000	100589000	12.25
12	100588500	100589500	11.25
12	101170500	101171500	7.25
12	101171000	101172000	7.25
12	111288000	111289000	8.25
12	111288500	111289500	8.25
13	13658500	13659500	11.875
13	13659000	13660000	11.875
13	14421500	14422500	23.5
13	14422000	14423000	23.5
13	24002000	24003000	9
13	24002500	24003500	9
13	27984500	27985500	7.5
13	27985000	27986000	7.5
13	29862500	29863500	10.25
13	29863000	29864000	10.25
13	36124500	36125500	10.25
13	36125000	36126000	10.25
13	38642000	38643000	18.5
13	38642500	38643500	18.5
13	55176000	55177000	7.125
13	55176500	55177500	7.125
13	55602000	55603000	9.125
13	55602500	55603500	9.125
13	55631500	55632500	27.875
13	55632000	55633000	35.875
13	55632500	55633500	33.625
13	55723500	55724500	39
13	55724000	55725000	39
13	67340500	67341500	7.625
13	67341000	67342000	7.625
13	73796000	73797000	9.625
13	73796500	73797500	16.25
13	73797000	73798000	10
13	93945000	93946000	7
13	100444000	100445000	14.25
13	100444500	100445500	16.625
13	100445000	100446000	10.875
13	105936500	105937500	17.25
13	105937000	105938000	17.25
13	110493500	110494500	7
14	25367500	25368500	65.125
14	25368000	25369000	65.125
14	28806500	28807500	16.875
14	28807000	28808000	16.875
14	46489500	46490500	8.25
14	46490000	46491000	8.25
14	51226500	51227500	19.625
14	51227000	51228000	19.625
14	53315000	53316000	46.5
14	53315500	53316500	46.5
14	53557000	53558000	7.125
14	53557500	53558500	7.125
14	53571500	53572500	58.5
14	53572000	53573000	58.5
14	53572500	53573500	23.25
14	53968500	53969500	7.375
14	53969000	53970000	7.375
14	64790500	64791500	23.25
14	64791000	64792000	23.25
15	33613500	33614500	7.25
15	33614000	33615000	7.25
15	36672000	36673000	12.5
15	54941500	54942500	11.875
15	54942000	54943000	14.625
15	54942500	54943500	8.5
15	58702000	58703000	15
15	58702500	58703500	15
15	59971000	59972000	7.375
15	59971500	59972500	7.375
15	76304000	76305000	7.25
15	76304500	76305500	7.25
15	79040000	79041000	7.375
15	79040500	79041500	7.375
15	79055500	79056500	8.375
15	79056000	79057000	8.375
15	79797000	79798000	7.875
15	79797500	79798500	9.625
15	79910000	79911000	7.75
15	79910500	79911500	7.75
15	79942000	79943000	8.5
15	79942500	79943500	8.5
15	80625000	80626000	12.125
15	80625500	80626500	12.125
15	81699000	81700000	8.375
15	81699500	81700500	8.375
15	82181500	82182500	8.5
15	88646500	88647500	21
15	88647000	88648000	21
15	98264000	98265000	7
15	99479000	99480000	25.625
15	99479500	99480500	25.625
15	101300500	101301500	7.75
15	101301000	101302000	7.75
15	102030500	102031500	14.375
15	102031000	102032000	14.5
15	102232500	102233500	7.5
15	102233000	102234000	7.5
16	3799000	3800000	10
16	3799500	3800500	10
16	5118500	5119500	16.125
16	5119000	5120000	16.125
16	8385500	8386500	10.625
16	8386000	8387000	10.625
16	16216000	16217000	12
16	16216500	16217500	11
16	18724500	18725500	16.625
16	18725000	18726000	30.625
16	18725500	18726500	30.625
16	20411500	20412500	7
16	20412000	20413000	7
16	20523500	20524500	11.625
16	20524000	20525000	11.625
16	22343000	22344000	7.25
16	22343500	22344500	7.25
16	33104000	33105000	18
16	33104500	33105500	18
16	34941000	34942000	12.25
16	34941500	34942500	26
16	34942000	34943000	23
16	35991000	35992000	12.75
16	35991500	35992500	12.75
16	37458500	37459500	8.75
16	37459000	37460000	8.75
16	38469000	38470000	22
16	38469500	38470500	22
16	42088500	42089500	7.5
16	42089000	42090000	7.5
16	87242500	87243500	7.75
16	87243000	87244000	7.75
16	92189500	92190500	7.875
16	92190000	92191000	7.875
16	92354500	92355500	24.375
16	92355000	92356000	24.375
17	6386500	6387500	8.25
17	6387000	6388000	8.25
17	6395500	6396500	7.625
17	6396000	6397000	7.625
17	6396500	6397500	7.375
17	6398500	6399500	11.625
17	6399000	6400000	11.625
17	6399500	6400500	8.125
17	6400000	6401000	8.125
17	6404000	6405000	9.375
17	6404500	6405500	9.375
17	12758500	12759500	8.25
17	12759000	12760000	7
17	26508000	26509000	12.625
17	26508500	26509500	12.625
17	26745000	26746000	9.5
17	26745500	26746500	9.5
17	26931500	26932500	31.875
17	26932000	26933000	31.875
17	28623000	28624000	9
17	28623500	28624500	9
17	29443500	29444500	21
17	29444000	29445000	21
17	29579500	29580500	11.375
17	29580000	29581000	11.375
17	32703500	32704500	11.5
17	32704000	32705000	11.5
17	32731000	32732000	8.25
17	32731500	32732500	7.25
17	32771000	32772000	8.875
17	32771500	32772500	8.875
17	32825500	32826500	20
17	32826000	32827000	20
17	32828500	32829500	19
17	32829000	32830000	19
17	33519000	33520000	15.375
17	33519500	33520500	15.375
17	33550000	33551000	8.5
17	33550500	33551500	18.75
17	33551000	33552000	18.75
17	33641500	33642500	7.25
17	33642000	33643000	7.25
17	35523500	35524500	11.75
17	35524000	35525000	11.75
17	36092000	36093000	18.5
17	39451000	39452000	22
17	39451500	39452500	26.25
17	39452000	39453000	26.25
17	39452500	39453500	25.25
17	39453000	39454000	39.75
17	39453500	39454500	39.75
17	39454000	39455000	12.375
17	39456000	39457000	13.75
17	44969500	44970500	12.625
17	44970000	44971000	12.625
17	45574000	45575000	15.375
17	45574500	45575500	15.375
17	47875000	47876000	7.5
17	47875500	47876500	7.5
17	55889500	55890500	7.25
17	55890000	55891000	7.75
17	71431000	71432000	11.125
17	71431500	71432500	12.75
17	71432000	71433000	8.625
17	73709000	73710000	10.5
17	73709500	73710500	10.5
17	74622000	74623000	13.5
17	74622500	74623500	13.5
17	84998000	84999000	25.25
17	84998500	84999500	25.25
17	88437500	88438500	7.75
17	88438000	88439000	7.75
18	8559000	8560000	7
18	8559500	8560500	7
18	30415000	30416000	16.25
18	30415500	30416500	16.25
18	36870000	36871000	9.5
18	36870500	36871500	7.125
18	38002500	38003500	8.75
18	38003000	38004000	10.125
18	39617000	39618000	12.375
18	39617500	39618500	12.375
18	40434000	40435000	29
18	50150000	50151000	7
18	60651000	60652000	9.875
18	60651500	60652500	9.875
18	62673500	62674500	37.875
18	62674000	62675000	37.875
18	64641000	64642000	15.5
18	64641500	64642500	19
18	64642000	64643000	11.875
18	65707000	65708000	7.125
18	65707500	65708500	7.125
18	74340500	74341500	10
18	74341000	74342000	15.25
18	74341500	74342500	12.375
18	85085000	85086000	10.375
18	85085500	85086500	10.375
19	3282500	3283500	7.125
19	3283000	3284000	7.125
19	4120500	4121500	9.625
19	4121000	4122000	14.625
19	4121500	4122500	13.5
19	4162500	4163500	11.625
19	4163000	4164000	11.625
19	4793000	4794000	7.375
19	4793500	4794500	7.375
19	4961500	4962500	12
19	4962000	4963000	12
19	5294500	5295500	7.625
19	5295000	5296000	8.125
19	7008000	7009000	8.75
19	7008500	7009500	8.75
19	7018000	7019000	7.875
19	7018500	7019500	7.875
19	7408000	7409000	7
19	7408500	7409500	7
19	8903500	8904500	7.75
19	8904000	8905000	8.375
19	10643500	10644500	7.75
19	10644000	10645000	7.75
19	31148000	31149000	12.5
19	31148500	31149500	12.5
19	36148000	36149000	7.125
19	36148500	36149500	7.125
19	40926000	40927000	7
19	40926500	40927500	7
19	40947500	40948500	10
19	40948000	40949000	10
19	41854500	41855500	7.25
19	41855000	41856000	7.25
19	42336000	42337000	7
19	42336500	42337500	7
19	44608000	44609000	7.25
19	44608500	44609500	7.25
19	46391000	46392000	7.625
19	46391500	46392500	21.375
19	46392000	46393000	21.375
19	46409500	46410500	16.75
19	46410000	46411000	16.75
19	46651500	46652500	12.5
19	46652000	46653000	12.5
19	47120000	47121000	8.125
19	47120500	47121500	11
19	47121000	47122000	8.375
19	53997000	53998000	19.625
19	53997500	53998500	19.625
19	60280500	60281500	9.25
19	60281000	60282000	9.25
X	20218500	20219500	11.125
X	20219000	20220000	11.125
X	52353500	52354500	9.5
X	52354000	52355000	12.5
X	52363500	52364500	12
X	52615000	52616000	20.25
X	52615500	52616500	21.375
X	139284000	139285000	19.25
X	139284500	139285500	19.25
X	147573500	147574500	7
