# Supplementary material for: GC-Rich Sequence Elements Recruit PRC2 in Mammalian ES Cells
Source: PLoS Genet. 2010 Dec 9;6(12):e1001244. doi: 10.1371/journal.pgen.1001244 (PMC3000368; doi:10.1371/journal.pgen.1001244)
Supplement: Table S2 — Primer sequences used for recombineering and qPCR. (0.02 MB XLS) [file pgen.1001244.s012.xls]

## Sheet: Sheet1
Supplemental Table 2
Recombineering Primer Pair Name	Forward Sequence	Reverse Sequence
Zfpm2 44 Kb Neo HomA	CACTTATATTTAAAAATCAATTT	GAATGGAGTTTCGCTCTTATTGCCC
Zfpm2 44 Kb Neo HomB	TCCCTTCATTCAGAAGATTTCCT	GTCATTTTGCAGCAGAAGCCCTT
Zfpm2 22 Kb Neo HomA	CTTGCACAGCAGCATCATTT	AAGGAAAAAAGCGGCCGCTGCATGGCAAACATTTATTGA
Zfpm2 22 Kb Neo HomB	TACCGCTCGAGCCTGGCATTCCAAGTTCAGT	AACCCCAGCACTTGAACAAC
Zfpm2 CpG Island Deletion HomA	AATTAACCCTCACTAAAGGGC	TCAGGGCCCACCTTCTGCAGTTGTCACC
Zfpm2 CpG Island Deletion HomB	GACTTTTCTTGGCTTGGGGAG	TCGAGTTGCTTTAACCCAAGTTGCAT
Gene Desert Insert HomA	GCATAAGGGCCCGGGAGTTAGGCAAAGCTAGTGA	GCATAAGGGCCCGGGGAAGAGTGTGGGAAAAT
Gene Desert Insert HomB	ACGCGTCGACGCCAGAGGGGTGTAGCATAG	ACGCGTCGACGCCTGTGTGACTGAAGCAAC
Gene Desert Neo HomA	GCATAAGCGGCCGCTGAGGGAACCCTTTCTCCTT	GCATAAGGGCCCCACCCCAAAGCTCTTAACCA
Gene Desert Neo HomB	ACGCGTCGACACCTTCCACCATGATTCCAA	AGCCCTCGAGTCGAAGCAAGCCATTTGTAG
Zfpm2 CpG Island Region	GAACGCGTCGACACGCCTCCCCTCCAACTC	TTAGCCCTCGAGGAATTCTCCCCAAGCCAAGA
RT-PCR Primer Pair Name	Forward Sequence	Reverse Sequence
hZfpm2 1	GATCCCCAAGGAAGGATTGT	CCAATCCTCTTCCACAGAATC
hZfpm2 2	TGGAAACTGTGGGTGACAGA	GCCAGTTAAGTCCGCTCATC
hZfpm2 3	GCGATTGACGTGGGACTACT	ACCCTGACGCTCTGATTTTC
hZfpm2 4	GTTTCCACCAATTGCCTTGT	TTAACAAACCCAGGTGACAGC
hZfpm2 5	GACACCCCTTCTTCCATTCC	GGCAAAAGGAGACAAACGTC
hZfpm2 6	GGTCTAGATCAGGTGCCAAAT	CCTCTACCGAACTGCTAACAAG
hZfpm2 7	CATCAATTTGGTTGCTATGTGAC	CAGATTACCCCCAAACAAAGC
hZfpm2 8	CCTTCCCAATTCCAAAGGAC	TTGCTGCTATTCGTTTGATGAG
hZfpm2 9	AATGCCATGGACTGGTAAGC	CATGGATGAAAATGCACACC
hZfpm2 10	AAATGCAGTGGCTGCCTATC	CCCCAATGAAAGACTCCAGA
hPax5 1	AGTTCCTGGTCCACAACGTC	AGCCTTGCTTTGTGACTGGT
hPax5 2	AGGGTTTGCTACTCCCAGGT	GGGGGAGTCTGATATGCTCA
hPax5 3	CAGAGCTGCCCTACATAGCC	CTAAACGGGCTTTGGTGAAA
hPax5 4	CGTGCCGGAAATAAAACTGT	GCTTTGGGAAGTGTCTCTGG
hPax5 5	CCATTCCTTCTGTCCACGTT	CCCCCGTTCCATATTTCTTT
hPax5 6	TGTTGCCTTAGGGAATTTCG	AAACTCTCACCAGCGCATCT
hPax5 7	CCTCAGATCTCTGCCCTCAC	GAGAACCCCCATCTCTCCTC
hPax5 8	AGCCCCTTCTAAAGCCTCTG	AATGAGCCTGGAATGGAGTG
hPax5 9	CCCTCTGGATAGGGGTGATT	TAACCTCTCTGGGCTGTCGT
hPax5 10	GGCTTCTTGAGAACCGAATG	TTCCCCTGTAGAGGGAAGGT
hPax5 11	CAGCCCTCCAACACTGAGA	AGTTGGTTGGCACGAGGTAG
hPax5 12	GGCTGCCTACACAAGCTTTC	CGCAGGTCCCCTATTTAACA
hPax5 13	ACACAACGGGAGGCAATAAG	TGGGTTCTCCAAGAAGATGC
hPax5 14	TGACAGCAAACATCCCCATA	TTCTCCCCAGGATCTTCCTT
hPax5 15	CAGGCACTTAGAAGGCAACC	CGAAGGACATTGTGTGTTGG
hPax5 16	CATGCCCCAGCACTTTACTT	AATGCCACAAAGTCCCTCAG
hGeneDesert1	ACGCACACACACATGGAGAT	CTTTGGACTGGGTCTGCAAT
hGeneDesert2	AATCCCCTGCAAATGTCAAA	TGGGATGCAGACAGTATTGG
hGeneDesert3	AAATCCTCGGGTGTTTCAGA	TTTGAGGTAAGCCTCCATGC
hGeneDesertZ1	TGCAATTTTCCCACACTCTTC	CCACCTTCTGCAGTTGTCAC
hZfpm2 3 (Gene Desert Z2)	GCGATTGACGTGGGACTACT	ACCCTGACGCTCTGATTTTC
hGeneDesertA1	GACGAACCCCACTTTACTGC	GGGCTCCATCATTACTCTGG
hGeneDesertA2	CACTCTGCCAGCCCCTTC	CAGCCTGCTATCTGGGTTGT
hGeneDesertA3	GGACGGGAGGGGGATAAC	GGCAGATCCTTGTGGAGAAA
hGeneDesertS1	TGAGGAGCTGAGCAGCAATA	GCTTTCTCCACTCCCTGGTC
hGeneDesertS2	GGCTGTAACTGGTGGCATTT	GGCAGTCAGGACAGCAATCT
hGeneDesertS3	GTCTGTCGGAGGGCAAGA	GGCAGATCCTTGTGGAGAAA
hGeneDesertEC1.1	ATCAGCCATATCAGCGAAGG	CGTTGTACGCATGTCTGGTC
hGeneDesertEC1.2	ACTCACCACCGCTTATACCC	CGGTGGTGCTGTAGCTGTAA
hGeneDesertEC1.3	ATGTGGCCGGATAACCGTAT	GGCAGATCCTTGTGGAGAAA
hGeneDesertEC2.1	CGGTTTCAACCCTGATGAGT	AAACCGCAAGTGACCTGGTA
hGeneDesertEC2.2	AGACAGCAGGCTGTTCAGGT	ACACCGCTGGTGGAGTACA
hGeneDesertEC2.3	CTGGTGCAGATGCTCGAC	GGCAGATCCTTGTGGAGAAA
hGeneDesertEC3.1	TTTTCCACATTCCCTCTTCG	TCCCCTAACAGCATTTCCAA
hGeneDesertEC3.2	CCAGCATTTACATATGACTTACCTTT	CGATAACACCCTAGCATCAAGA
mRpl13	CTGGGAAAGGAGGAGGTCTT	CCGCTTCGACCAATTAGAAG
mouse neg Genomic Ctrl	TAGCAACATCCTAAGCTGGACA	ATTTTGTGCTGCATAACCTCCT
mouse Zfpm2 Control	GGATGAAGTTCTCAGAGCTGGT	GCGCGAACTTTTACACCTACTT
Bisulfite Analysis Primers
Zfpm2 CpG Island	GGGAGTGTATGGTTTTGAGTTTT	CTATTAAAAAAATTCTCCCCA
