# Supplementary material for: GC-Rich Sequence Elements Recruit PRC2 in Mammalian ES Cells
Source: PLoS Genet. 2010 Dec 9;6(12):e1001244. doi: 10.1371/journal.pgen.1001244 (PMC3000368; doi:10.1371/journal.pgen.1001244)
Supplement: Table S3 — Motifs and sequences of E. Coli GC-rich and AT control segments. (0.01 MB XLS) [file pgen.1001244.s013.xls]

## Sheet: Motifs
E.Coli CpG Island #1			E.Coli CpG Island #2
3619000_3620050_1050			3762500_3763550_1050
O:E	%GC		O:E	%GC
1.0056	0.622857		1.00698	0.624762
motif	hits/kb		motif	hits/kb
HIC1_02.txt	3		HIC1_02.txt	2
SMAD4_Q6.txt	2		AHR_01.txt	1
AHRARNT_02.txt	1		AHRARNT_01.txt	1
AHRHIF_Q6.txt	1		AHRARNT_02.txt	1
AP2_Q6.txt	1		AP2_Q6.txt	1
AP2REP_01.txt	1		AREB6_03.txt	1
AREB6_03.txt	1		E2_01.txt	1
GATA1_02.txt	1		E2_Q6.txt	1
GATA3_01.txt	1		GATA1_02.txt	1
HEB_Q6.txt	1		GATA3_01.txt	1
LMO2COM_01.txt	1		HEB_Q6.txt	1
LXR_DR4_Q3.txt	1		IRF1.txt	1
Mafb.txt	1		IRF1_01.txt	1
NHLH1.txt	1		IRF2.txt	1
PAX5_01.txt	1		IRF2_01.txt	1
PTF1BETA_Q6.txt	1		IRF_Q6_01.txt	1
REX1a_KimCust.txt	1		LMO2COM_01.txt	1
SMAD3_Q6.txt	1		LXR_DR4_Q3.txt	1
STAF_01.txt	1		MRF2_01.txt	1
			NHLH1.txt	1
			NRSF_01.txt	1
			NRSF_Q4.txt	1
			PEBP_Q6.txt	1
			REX1a_KimCust.txt	1
			SMAD4_Q6.txt	1
			VDR_Q3.txt	1

## Sheet: 1 Sequence
CAGAAACGGGACACAGTACGATGCGTGGGGAAAGGCCGTCCGTACCACGCAGGGCGGGCTGACGCGCAGTATGGAATACGATGCTGCCGGACGGGTCATCCGCCTGACCAGTGAAAACGGCAGCCACACCACCTTCCGTTACGATGTACTTGACCGGCTGATACAGGAAACCGGCTTTGACGGCCGCACACAGCGTTATCACCACGACCTGACCGGCAAACTTATCCGCAGCGAGGATGAGGGTCTGGTCACCCACTGGCACTATGACGAAGCAGACCGCCTCACGCACCGCACCGTGAAGGGTGAAACCGCAGAGCGGTGGCAGTATGACGAACGTGGCTGGCTGACAGACATCAGCCATATCAGCGAAGGGCACCGGGTGGCGGTGCATTACAGGTA…

## Sheet: 2 Sequence
GACCAGACATGCGTACAACGCGCAGGGGCTGGCGAACCGCTGTATACCGGACAGCCTGCCCGCCGTGGAATGGCTGACCTACGGCAGCGGTTACCTGGCAGGCATGAAACTCGGCGACACACCGCTGGTGGAGTACACCCGCGACCGCCTGCACCGGGAAACGCTGCGCAGCTTCGGCCGTTATGAACTCACCACCGCTTATACCCCTGCCGGGCAGTTACAGAGCCAGCACCTGAACAGCCTGCTGTCTGACCGCGATTACACCTGGAACGACAACGGCGAACTCATCCGCATCAGCAGCCCGCGCCAGACCCGGAGTTACAGCTACAGCACCACCGGCAGGCTGACCGGCGTTCACACCACCGCAGCGAATCTGGATATCCGCATCCCGTATGCCAC…

## Sheet: AT Control
CGGAAAGAATTGCTGGAGATACAAAATTTAATGGATGGAAACTTTGGAATTTAGCACTTGAGGGTATTACAAGCTTTTCCACATTCCCTCTTCGCATCTGGACATACATAGGGTTAGTGGTAGCCAGTGTAGCATTTATTTATGGGGCGTGGATGATTTTAGATACTATCATATTTGGAAATGCTGTTAGGGGATATCCTTCACTACTTGTTTCAATACTGTTTTTAGGTGGAATTCAGATGATTGGAATAGGAGTATTAGGTGAATATATTGGACGCACATACATTGAAACCAAAAAACGCCCGAAATACATCATCAAGAGAGTCAAAAAATGAATAAAGCAATAAAAGTATCATTGTATATATCTTTTGTTTTGATTATTTGCGCCTTATCTAAAAA…
